# Supplementary material for: Deep Learning-Adjusted Monitoring of In-Hospital Mortality after Liver Transplantation
Source: J Clin Med. 2024 Oct 10;13(20):6046. doi: 10.3390/jcm13206046 (PMC11508396; doi:10.3390/jcm13206046)
Supplement: Supplementary file 1 [file jcm-13-06046-s001.zip]

Archive with 1 entries (1 files):
- jcm-3177309-supplementary.pdf
